# Supplementary material for: Isolation and Characterization of Cat Olfactory Ecto-Mesenchymal Stem Cells
Source: Animals (Basel). 2022 May 17;12(10):1284. doi: 10.3390/ani12101284 (PMC9137790; doi:10.3390/ani12101284)
Supplement: Supplementary file 1 [file animals-12-01284-s001.zip]

Archive with 1 entries (1 files):
- animals-1671247-supplementary.pdf
